# Supplementary material for: Development of Pleiotropic TrkB and 5-HT4 Receptor Ligands as Neuroprotective Agents
Source: Molecules. 2024 Jan 19;29(2):515. doi: 10.3390/molecules29020515 (PMC10819171; doi:10.3390/molecules29020515)
Supplement: Supplementary file 1 [file molecules-29-00515-s001.zip]

Archive with 1 entries (1 files):
- molecules-2693547-supplementary.pdf
